# Supplementary material for: The Stress-Responsive microRNA-34a Alters Insulin Signaling and Actions in Adipocytes through Induction of the Tyrosine Phosphatase PTP1B
Source: Cells. 2022 Aug 19;11(16):2581. doi: 10.3390/cells11162581 (PMC9406349; doi:10.3390/cells11162581)
Supplement: Supplementary file 1 [file cells-11-02581-s001.zip]

Archive with 1 entries (1 files):
- cells-1798961-supplementary.pdf
